# Supplementary material for: Cerebral Microvascular Perfusion Assessed in Elderly Adults by Spin-Echo Dynamic Susceptibility Contrast MRI at 7 Tesla
Source: Tomography. 2024 Jan 18;10(1):181–92. doi: 10.3390/tomography10010014 (PMC10819808; doi:10.3390/tomography10010014)
Supplement: Supplementary file 1 [file tomography-10-00014-s001.zip]

Archive with 1 entries (1 files):
- tomography-2721499-supplementary.pdf
